# Supplementary material for: New Insights into the LANCL2-ABA Binding Mode towards the Evaluation of New LANCL Agonists
Source: Pharmaceutics. 2023 Dec 12;15(12):2754. doi: 10.3390/pharmaceutics15122754 (PMC10747503; doi:10.3390/pharmaceutics15122754)
Supplement: Supplementary file 1 [file pharmaceutics-15-02754-s001.zip]

Archive with 1 entries (1 files):
- pharmaceutics-2714733-supplementary.pdf
